# Supplementary material for: Optimal voluntary and mandatory insect repellent usage and emigration strategies to control the chikungunya outbreak on Reunion Island
Source: PeerJ. 2020 Dec 17;8:e10151. doi: 10.7717/peerj.10151 (PMC7750003; doi:10.7717/peerj.10151)
Supplement: Supplemental Information 2 [file peerj-08-10151-s002.m]

%Produces game theory plots.
clear
clc

pop = 100000;
t_MAX = 1000;
beta1 = 0.37;
beta2 = 0.37;
mu1 = 1/(365.25*76.4);
mu2 = 1/20;
alpha1 = pop*mu1;
phi = 0.97;
R0 = 4.072727272727272727272727272727;
lambda1 = 0.5;
lambda2 = 0.5;
ggamma = 1/7;
N = alpha1/mu1;
alpha2 = (R0^2)*(mu2^2)*alpha1*(ggamma+mu1)*(lambda1+mu1)*(lambda2+mu2)/(mu1*beta1*beta2*lambda1*lambda2);
y_MAX_h = alpha1/mu1;
y_MAX_m = alpha2/mu2;
rHI = 1-((alpha1*mu2^2*(ggamma+mu1)*(lambda1+mu1)*(lambda2+mu2))/(alpha2*beta1*beta2*lambda1*lambda2*mu1));

rNE = 0:rHI/299:rHI;
C = zeros(length(rNE));
R0var2 = zeros(length(rNE));
for i=1:length(rNE)
    beta1r = (1-rNE(i))*beta1;
    E = (alpha1*alpha2*beta1r*beta2*lambda1*lambda2-mu1*mu2*mu2*N*N*(lambda1+mu1)*(lambda2+mu2)*(ggamma+mu1))/(alpha2*beta1r*beta2*lambda1*lambda2*(lambda1+mu1)+beta2*lambda1*mu1*mu2*N*(lambda1+mu1)*(lambda2+mu2));
    Z = (alpha2*beta2*lambda1*lambda2*E)/(mu2*(lambda2+mu2)*(beta2*lambda1*E+mu2*N*(ggamma+mu1)));
    C(i) = beta1*Z/(mu1*N+beta1*Z);
    R0var2(i) = (1/mu2)*sqrt(alpha2*beta1r*beta2*lambda1*lambda2*mu1/(alpha1*(ggamma+mu1)*(lambda1+mu1)*(lambda2+mu2)));
end

%What cost provides herd immunity?
beta1r = (1-rHI)*beta1;
E = (alpha1*alpha2*beta1r*beta2*lambda1*lambda2-mu1*mu2*mu2*N*N*(lambda1+mu1)*(lambda2+mu2)*(ggamma+mu1))/(alpha2*beta1r*beta2*lambda1*lambda2*(lambda1+mu1)+beta2*lambda1*mu1*mu2*N*(lambda1+mu1)*(lambda2+mu2));
Z = (alpha2*beta2*lambda1*lambda2*E)/(mu2*(lambda2+mu2)*(beta2*lambda1*E+mu2*N*(ggamma+mu1)));
CHI = beta1*Z/(mu1*N+beta1*Z);

%plot C against rNE
figure
box on
hold on
set(gcf,'Units','Inches','Position',[0, 0, 3, 2.5]);
plot(C(2:length(C)),rNE(2:length(rNE)),'k','LineWidth',1.5,'MarkerSize',3)
plot(linspace(0,1),rHI*ones(length(linspace(0,1))),'k--','LineWidth',1,'MarkerSize',1)
xlabel('relative cost of protection $C$','Interpreter','latex')
xticks([0 0.2 0.4 0.6 0.8 max(max(C)) 1])
xticklabels({'$0$','$0.2$','$0.4$','$0.6$','$0.8$','$C_\mathrm{max}$',''})
set(gca, 'FontSize', 10)
ylabel('protection level $r_\mathrm{NE}$','Interpreter','latex')
yticks([0 0.2 0.4 0.6 0.8 rHI 1])
yticklabels({'$0$','$0.2$','$0.4$','$0.6$','$0.8$','$r_\mathrm{HI}$','$1$'})
set(gca,'TickLabelInterpreter', 'latex');
plot([max(max(C)) 1],[0 0],'k','LineWidth',1.5,'MarkerSize',3)

%plot R0 against rpop with rHI
rpop = 0:(1/299):1;
R0var = zeros(length(rpop));
for i = 1:length(rpop)
   R0var(i) = (1/mu2)*sqrt(alpha2*beta1*(1-rpop(i))*beta2*lambda1*lambda2*mu1/(alpha1*(ggamma+mu1)*(lambda1+mu1)*(lambda2+mu2)));
end
figure
set(gcf,'Units','Inches','Position',[0, 0, 3, 2.5]);
box on
hold on
plot(rpop,R0var(:,1),'b','LineWidth',1.5,'MarkerSize',3)
plot(rHI*ones(length(linspace(0,1))),linspace(0,1),'r--','LineWidth',1,'MarkerSize',1)
plot(linspace(0,1),ones(length(linspace(0,1))),'r--','LineWidth',1,'MarkerSize',1)
xlabel('protection level $r_\mathrm{pop}$','Interpreter','latex')
xticks([0 0.2 0.4 0.6 0.8 rHI 1])
xticklabels({'$0$', '$0.2$', '$0.4$', '$0.6$', '$0.8$', '$r_\mathrm{HI}$', ''})
set(gca, 'FontSize', 10)
ylabel('basic reproduction number $R_0$','Interpreter','latex')
yticks([0 1 2 3 4 R0])
yticklabels({'$0$','$1$','$2$','$3$','$4$'})
set(gca,'TickLabelInterpreter', 'latex');
axis([0 1 0 R0])

%plot R0 against C
figure
set(gcf,'Units','Inches','Position',[0, 0, 3, 2.5]);
box on
hold on
plot(C,R0var2,'b','LineWidth',1.5,'MarkerSize',3)
plot(linspace(0,1),ones(length(linspace(0,1)),1),'r--','LineWidth',1,'MarkerSize',1)
xlabel('relative cost of protection $C$','Interpreter','latex')
xticks([0 0.2 0.4 0.6 0.8 max(max(C)) 1])
xticklabels({'$0$','$0.2$','$0.4$','$0.6$','$0.8$','$C_\mathrm{max}$',''})
set(gca, 'FontSize', 10)
ylabel('basic reproduction number $R_0$','Interpreter','latex')
yticks([0 1 2 3 4 R0])
yticklabels({'$0$','$1$','$2$','$3$','$4$',''})
set(gca,'TickLabelInterpreter', 'latex');
axis([0 1 0 R0])
plot([max(max(C)) 1],[R0 R0],'b','LineWidth',1.5,'MarkerSize',3)
